# Supplementary material for: Beyond the Edge: Markerless Pose Estimation of Speech Articulators from Ultrasound and Camera Images Using DeepLabCut
Source: Sensors (Basel). 2022 Feb 2;22(3):1133. doi: 10.3390/s22031133 (PMC8838804; doi:10.3390/s22031133)
Supplement: Supplementary file 1 [file sensors-22-01133-s001.zip]

Archive with 25 entries (25 files):
- 51fe.avi
- 63me.avi
- 59fe.avi
- 33me.avi
- 20fs.avi
- 25fs.avi
- 18fo.avi
- 17ms.avi
- 07me.avi
- 12me.avi
- DF.avi
- PB.avi
- TH.avi
- 11TD1F.avi
- 04M-BL1.avi
- 01F-BL1.avi
- VS_Ax_37M.avi
- VS_Ax_12F.avi
- 09TD1M.avi
- 08TD1F.avi
- 07TD1F.avi
- 05TD1M.avi
- 02TD1M.avi
- 03F-BL1.avi
- 01M-BL2.avi
